# Supplementary material for: Oak Bark Allometry and Fire Survival Strategies in the Chihuahuan Desert Sky Islands, Texas, USA
Source: PLoS One. 2013 Nov 14;8(11):e79285. doi: 10.1371/journal.pone.0079285 (PMC3828380; doi:10.1371/journal.pone.0079285)
Supplement: Text S1 — R code to calculate bark thickness distributions from a digitized contour. (R) [file pone.0079285.s001.r]

## R code to calculate bark thickness distributions from a digitized contour
## (See Adams and Jackson 1995 for description of the method)

## Copyright 2013 Dylan W. Schwilk

## This program is free software: you can redistribute it and/or modify
## it under the terms of the GNU General Public License as published by
## the Free Software Foundation, either version 3 of the License, or
## (at your option) any later version.

## This program is distributed in the hope that it will be useful,
## but WITHOUT ANY WARRANTY; without even the implied warranty of
## MERCHANTABILITY or FITNESS FOR A PARTICULAR PURPOSE.  See the
## GNU General Public License for more details.

## You should have received a copy of the GNU General Public License
## along with this program.  If not, see <http://www.gnu.org/licenses/>.

## spline parameter, hardcoded.
SSPAR = 0.7

library(ggplot2)
library(plyr)
library(grid)


#library(extrafont)
#font_import(pattern="Arial")
#loadfonts()


bestfit <- geom_smooth(method="lm",se = F, color = "black", size=1.5)
isoline <- geom_abline(slope = 1, color="black", size=1.5, linetype="dashed") 
textsize <- 12
smsize <- textsize-2
pt2mm <- 0.35146
smsize.mm <- smsize*pt2mm
#fontfamily = "Arial"
themeopts <-   theme(axis.title.y = element_text(size = textsize, angle = 90, vjust=0.3),
               axis.title.x = element_text(family=fontfamily, size = textsize, vjust=-0.3),
               axis.ticks = element_line(colour = "black"),
               panel.background = element_rect(size = 1.6, fill = NA),
               panel.border = element_rect(size = 1.6, fill=NA),
               axis.text.x  = element_text(size=smsize, color="black"),
               axis.text.y  = element_text(size=smsize, color = "black"),
               strip.text.x = element_text(size = smsize, face="italic"),
               strip.text.y = element_text(size = smsize, face="italic"),
               legend.title = element_text(size=textsize),
               legend.text = element_text(size=smsize, face="italic"),
               legend.key = element_rect(fill=NA),
               panel.grid.minor = element_blank(),
               panel.grid.major = element_blank(), #element_line(colour = "grey90", size = 0.2),
               strip.background = element_rect(fill = "grey80", colour = "grey50")      
               #panel.grid.major = element_line(colour = NA)
                )


############################################################
## Helper functions
###########################################################

## Euclidian distance
dist <- function(x1,y1,x2,y2){
  return(sqrt( (x1-x2)**2 + (y1-y2)**2))
}

## Intersection of 2 circles
cintersect <- function(x1,y1,x2,y2,r){
 e <- x2-x1
 f <- y2-y1
 p <- sqrt(e^2 + f^2)
 k <- (p^2) / (2*p)
 x3 <- x1 + ((e*k) /p) + ((f/p) * sqrt(r^2 - k^2))
 y3 <- y1 + ((f*k) /p) - ((e/p) * sqrt(r^2 - k^2))
 x4 <- x1 + ((e*k) /p) - ((f/p) * sqrt(r^2 - k^2))
 y4 <- y1 + ((f*k) /p) + ((e/p) * sqrt(r^2 - k^2))
 ## only return the upper (higher y) intersection
 ##print(c(x1,y1,x2,y2,x3,y3,x4,y4))
 if (is.nan(y3)) {
   x <- NA
   y <- NA
 } else if (y3 > y1) {
   x<-x3
   y<-y3
 } else {
    x<-x4
    y<-y4
  }
   return(c(x,y))
}

# x, y: the x and y coordinates of the hull points
# n: the number of points in the curve.
bez <- function(x, y, t)
	{
	outx <- 0
	outy <- 0
	n <- length(x)-1
	for (i in 0:n)
		{
		outx <- outx + choose(n, i)*((1-t)^(n-i))*t^i*x[i+1]
		outy <- outy + choose(n, i)*((1-t)^(n-i))*t^i*y[i+1]
		}
 
	return (list(x=outx, y=outy))
	}
bezierCurve <- function(x, y, n=10)
	{
	outx <- NULL
	outy <- NULL
 
	i <- 1
	for (t in seq(0, 1, length.out=n))
		{
		b <- bez(x, y, t)
		outx[i] <- b$x
		outy[i] <- b$y
 
		i <- i+1
		}
 
	return (list(x=outx, y=outy))
	}
  
# Example usage
##  <- c(4,6,4,5,6,7)
## y <- 1:6
## plot(x, y, "o", pch=20)
## points(bezierCurve(x,y,20), type="l", col="red")


### Center of tree bole find circle intersections fo each point on tree bole
### and average as best estimate of center location. x, y and r are vectors.
### One value for each bore depth
bole.center <- function(x,y,r){
  cx <- c()
  cy <- c()
  for(p1 in 1:(length(x)-1)) {
    for(p2 in (p1+1):length(x)) {
      origin <- cintersect(x[p1],y[p1],x[p2],y[p2],r)
      cx <- append(cx,origin[1])
      cy <-append(cy,origin[2])
    }
  }
  return(c(mean(cx),mean(cy)))
}


cart2polar <- function(df) {
   return(data.frame( r = sqrt(df$x^2 + df$y^2), theta = atan2(df$y,df$x))  )
 }

polar2cart <- function(df) {
  return(data.frame(x = df$r * cos(df$theta), y = df$r * sin(df$theta)))
}

local.maxima <- function(x,y,n=5) {
  out.x <- c()
  out.y <- c()
  s <- seq(min(x),max(x),length.out=n+1)
  for(i in seq(1,n) ) {
    j <- which.max(y[x>s[i] & x<s[i+1]])
    out.x <- append(out.x,  x[x>s[i] & x<s[i+1]][j]  )
    out.y <- append(out.y,  y[x>s[i] & x<s[i+1]][j])
  }
  return(list(x = out.x, y = out.y))
}


#################################################################################
###  FUNCTION: get.curves Returns data frame with inner (cambial curve
###             approximation, and outer contour), both truncated to estimable
###             arc
 # Note: we do any unit conversions prior. For now we are assuming all coords and
  # lengths are in same units.  
  # Arguments:
  # - bore.x, bore.y and blengths are three vectors that contain the x,y and
  #   depth information. These obviously must all be in the correct order as the
  #   values really should be lines in a data frame
  # - diam: the diameter of the tree at contour height
  # - contour.x/y: long vector describing the actual outer contour from the
  # - carpenters tool

get.curves <- function(bore.x, bore.y, blengths, diam, contour.x, contour.y, method="bezierPolar") {
  # get tree radius (including bark)
  r <- diam/2.0
  #print(r)
  # trim contour to arc needed based on bores
  rowsneeded = contour.x < max(bore.x) & contour.x > min(bore.x)
  contour.x <- contour.x[rowsneeded]
  contour.y <- contour.y[rowsneeded]
    
  # solve for center of bole -- first rough pass
  #print(bore.x)
  #print(bore.y)
  #plot(bore.x,bore.y)
  origin <- bole.center(bore.x,bore.y,r)
  center.x <- origin[1]
  center.y <- origin[2]
  ## print( center.x)
  ## print( center.y)
  
  ## convert all coordinates to new origin (center of bole)
  bore.x <- bore.x-center.x
  bore.y <- bore.y- center.y
  contour.x <- contour.x - center.x
  contour.y <- contour.y - center.y

     # convert all pts, contour and bores pts to polar coords with origin center
  # of bole
  bore.R <- sqrt(bore.x^2 + bore.y^2)
  bore.theta <- atan2(bore.y,bore.x)
  bore.inner.R <- bore.R - blengths
  contour.R <- sqrt(contour.x^2 + contour.y^2)
  contour.theta <-atan2(contour.y,contour.x)

  #print(bore.R)
  #print(bore.theta)

  ### now get more accurate center:
  cmax <- local.maxima(contour.theta, contour.R , 6)
   # new origin (in cart coords)

  tx <- cmax$y * cos(cmax$x)
  ty <- cmax$y * sin(cmax$x)
  ## print(tx)
  ## print(ty)
  ## print(bore.x)
  ## print(bore.y)
  new.origin <- bole.center(cmax$y * cos(cmax$x), cmax$y * sin(cmax$x), r )
  
  center.x <- new.origin[1]
  center.y <- new.origin[2]
  #print(center.x)
  #print(center.y)

  # transform to new origin:
  bore.x <- bore.x-center.x
  bore.y <- bore.y- center.y
  contour.x <- contour.x - center.x
  contour.y <- contour.y - center.y

    # convert all pts, contour and bores pts to polar coords with origin center
  # of bole
  bore.R <- sqrt(bore.x^2 + bore.y^2)
  bore.theta <- atan2(bore.y,bore.x)
  bore.inner.R <- bore.R - blengths
  contour.R <- sqrt(contour.x^2 + contour.y^2)
  contour.theta <-atan2(contour.y,contour.x)

  ## for graphing:
  bore.inner.x <- bore.inner.R *cos(bore.theta)
  bore.inner.y <- bore.inner.R * sin(bore.theta)


  ## smoothing methods each produces a smooth innner bole based on bore pts and
  ## outputs result in cartesian and polar coords methods smooth on polar
  ## coordinates ath x and y -- seems to work best to enfroce overal
  ## circularity
  if(method == "bezier") {
  t <- bezierCurve(bore.theta,bore.inner.R, length(contour.theta))
  inner.theta <- t$x
  inner.r <- t$y
   # and cartesian version
  inner.x <- inner.r * cos(inner.theta)
  inner.y <- inner.r * sin(inner.theta)  
  } else if (method=="circle") {
  ### method 1: circular bole
  ## ## average inner radius (for  inner as circle rather than loess)
   ## then get inner contour of bores as cartesian coordinates (lx,ly)
  radius.ave <- mean(bore.R-blengths)
  inner.theta = contour.theta
  inner.r = radius.ave
   # and cartesian version
  inner.x <- radius.ave * cos(contour.theta)
  inner.y <- radius.ave * sin(contour.theta)
} else if (method=="spline") {
    fspline <- splinefun(x=bore.theta,y=bore.inner.R)
    inner.theta <- contour.theta
    inner.r <- fspline(inner.theta)
    inner.x <- inner.r * cos(inner.theta)
    inner.y <- inner.r * sin(inner.theta)      
} else if (method=="smoothSpline") {
    fspline <- smooth.spline(x=bore.theta,y=bore.inner.R,spar = SSPAR, all.knots=TRUE)
    inner.theta <- contour.theta
    inner.r <- predict(fspline, inner.theta)$y
    inner.x <- inner.r * cos(inner.theta)
    inner.y <- inner.r * sin(inner.theta)    
  } else {
    print("Unknown method")

  }
  
  
  ndata <- data.frame(outer.theta = contour.theta, outer.r = contour.R,  inner.r = inner.r, outer.x = contour.x, outer.y=  contour.y, inner.x=inner.x, inner.y=inner.y, bt = contour.R-inner.r)

  bdata <- data.frame(bore.inner.x=bore.inner.x,bore.inner.y=bore.inner.y)
  
  return( list(ndata, bdata, data.frame(x=bore.x, y = bore.y)) )
}

  
read.contour <- function(fname) {
    t <- read.table(fname, header=FALSE, col.names = c("X","Y"))
    t$Y <- 10000 - t$Y
    t <- t[order(t$X),]
    t <- ddply(t, .(X), summarize, Y = mean(Y))
    return(t)
}

read.pts <- function(fname) {
    t <- read.table(fname, header=FALSE, col.names = c("X","Y","depth"))
    t$Y <- 10000 - t$Y
    t <- t[order(t$X),]
    return(t)
}


######## trial script for actual directory layout

corrected.thickness <- function(df){
  theta.out <- seq(min(df$outer.theta), max(df$outer.theta), length.out=500)
  thick.fun <- approxfun(df$outer.theta, df$bt, rule=2)
  return(thick.fun(theta.out))
}


#### main script
DATA_FOLDER <- "."
#Folder should include all digitized contours (each with the tree id file name:
#<TREEID>xy.txt and a simple two-column list of x-y coordinatesin pxiel
#dimensions), and the coordinates along that contour of the 5 drill points in a
#file named <TREEID>pts.txt.

### read master summary file
## this contains the list of every tree sampled.  With the tree diameter and depths in mm of each drill point  eg:
## > head(bark.sum)
##    TreeID      Date  D60 DBH1 DBH2 DBH3 Point1 Point2 Point3 Point4 Point5
## 1 QEMO001 2/26/2011 17.6   NA   NA   NA  12.77  13.60  16.12  14.51   9.13
## 2 QEMO010 3/12/2011 10.9   NA   NA   NA   4.53   6.02   7.79   5.89   6.16
## 3 QEMO011 3/12/2011 19.6   NA   NA   NA   7.42   8.28   9.52  13.80   7.12
## 4 QEMO012 3/12/2011 20.7   NA   NA   NA   7.19  15.76  18.90  10.89   8.71
## 5 QEMO013 3/14/2011 15.2   NA   NA   NA   4.82  13.10  14.30  16.71   5.01
## 6 QEMO014 3/14/2011 20.4   NA   NA   NA   6.54  12.45  14.50  11.22   5.42
##   Pix.mm ASPECT                 NOTES Coppiced
## 1   15.6     NA                            NA
## 2   12.1     NA                            NA
## 3   12.0     NA                            NA
## 4   15.2     NA                            NA
## 5   15.2     NA                            NA
## 6   15.5     NA                            NA
## > 
bark.sum <- read.csv(paste(DATA_FOLDER, "BarkData.csv", sep="/"))


# DATA_FOLDER <- "./lumped"
#results.df <- bark.sum  # for output

results.df <- data.frame(TreeID = NULL, bark.thicknesses = NULL)


for( id in bark.sum$TreeID) {

  diam <- 10 * bark.sum$D60[bark.sum$TreeID==id]  # convert to mm from cm
  res <- bark.sum$Pix.mm[bark.sum$TreeID==id]

  pfile = paste(DATA_FOLDER, "/", id, "pts.txt",sep="")
  cfile = paste(DATA_FOLDER, "/", id, "xy.txt",sep="")

  if (file.exists(pfile) & file.exists(cfile)) {
    print(id)
    points <- read.pts(pfile)
    contour <- read.contour(cfile)
    ## correct units
    cx <- contour$X / res
    cy <- contour$Y / res
    px <- points$X / res
    py <- points$Y / res

      
    t <- get.curves(px,py, points$depth, diam,cx,cy, method="smoothSpline")
    thick.df <- t[[1]]
    bore.df <- t[[2]]
 
    # get thicknesses
       
    thicknesses <- corrected.thickness(thick.df)
    t.df<-data.frame(TreeID = id, bark.thicknesses = thicknesses)
    results.df <- rbind(results.df,t.df)

    
  } else {  # end if file exists, otherwise skip to next file name

    print(paste("No file found for tree ID:", id))
  }
}


### now write results.df to a csv file if you want to save the info
write.csv(results.df, file = "barkthick.csv", row.names = FALSE)


### code to make example figure of a contour
ma <- function(x,n=3){filter(x,rep(1/n,n), sides=2)}
makeContour <- function(id) {
  pfile = paste(DATA_FOLDER, "/", id, "pts.txt",sep="")
  cfile = paste(DATA_FOLDER, "/", id, "xy.txt",sep="")
  diam <- 10 * bark.sum$D60[bark.sum$TreeID==id]  # convert to mm from cm
  res <- bark.sum$Pix.mm[bark.sum$TreeID==id]

  pfile = paste(DATA_FOLDER, "/", id, "pts.txt",sep="")
  cfile = paste(DATA_FOLDER, "/", id, "xy.txt",sep="")

    points <- read.pts(pfile)
    contour <- read.contour(cfile)
    ## correct units
    cx <- contour$X / res
    cy <- contour$Y / res
    px <- points$X / res
    py <- points$Y / res

      
    t <- get.curves(px,py, points$depth, diam,cx,cy, method="smoothSpline")
    thick.df <- t[[1]]
    bore.df <- t[[2]]
    outpoints <- t[[3]]
    thick.df$outer.y2 <- ma(thick.df$outer.y)
## make graph
      boresegs <- data.frame(xo = outpoints$x,
                             yo = outpoints$y,
                             xi = bore.df$bore.inner.x,
                             yi = bore.df$bore.inner.y)
      bark.polygon <- data.frame(x = c(thick.df$outer.x, thick.df$inner.x), y = c(thick.df$outer.y, thick.df$inner.y))
  
      ggplot(thick.df, aes(x=outer.x, y=outer.y2)) +
 #     geom_ribbon(aes(ymin=outer.y2,ymax = inner.y), color = "gray", alpha = 0.5) + # filled area of bark
 #     geom_polygon(aes(x=x,y=y), data = bark.polygon, color = gray, alpha = 0.5) +   
      geom_segment(aes(x=xo,y=yo,xend=xi,yend=yi), data = boresegs,
                   size = 1,
                   alpha = 0.9,
                   arrow = arrow(length = unit(0.4,"cm"))) +
      geom_line(aes(inner.x, inner.y), size=1, linetype="dashed") + # smoothed inner bole
      geom_line(size=1)  +  # outer bark contour line
#      geom_point(aes(bore.inner.x, bore.inner.y),data=bore.df,  size=3) +
      scale_x_continuous("X dimension (mm)") +
      scale_y_continuous("Y dimension (mm)") +
      coord_fixed(ratio=1) + themeopts
#      geom_point(aes(x,y), data = outpoints, color = "blue", size = 3)
  
  }
  
  
# Example use:
DATA_FOLDER <- "./lumped"
makeContour("QEMO515")
ggsave("fig1-example-contour-QEMO515.tiff", dpi=400, height=4, width=6.83, units="in")


makeContour("QEMO510")
